# Supplementary material for: Alterations of the Muscular Fatty Acid Composition and Serum Metabolome in Bama Xiang Mini-Pigs Exposed to Dietary Beta-Hydroxy Beta-Methyl Butyrate
Source: Animals (Basel). 2021 Apr 21;11(5):1190. doi: 10.3390/ani11051190 (PMC8143165; doi:10.3390/ani11051190)
Supplement: Supplementary file 1 [file animals-11-01190-s001.zip]

Archive with 1 entries (1 files):
- animals-1170980-supplementary.pdf
